# Supplementary material for: Clinical Features, Biochemical Parameters, and Treatment Adherence of Individuals Who Started the Treatment for Active Pulmonary Tuberculosis during the Pandemic Period
Source: J Clin Med. 2023 Jul 22;12(14):4843. doi: 10.3390/jcm12144843 (PMC10381187; doi:10.3390/jcm12144843)
Supplement: Supplementary file 1 [file jcm-12-04843-s001.zip]

Archive with 1 entries (1 files):
- jcm-2085668-supplementary.pdf
